# Supplementary material for: Learning the sequence of influenza A genome assembly during viral replication using point process models and fluorescence in situ hybridization
Source: PLoS Comput Biol. 2019 Jan 28;15(1):e1006199. doi: 10.1371/journal.pcbi.1006199 (PMC6366722; doi:10.1371/journal.pcbi.1006199)
Supplement: S1 Table — The leftmost column is the experiment label with the right 4 columns showing which vRNA segments were tagged. Each experiment also used DAPI staining. (CSV) [file pcbi.1006199.s001.csv]

RNA	P-value
PB2	0.00009
PB2	0.00009
PB2	0.00174
PB2	0.00009
PB2	0.00009
PB2	0.00009
PB1	0.00014
PB1	0.00014
PB1	0.00014
PB1	0.00014
PB1	0.00014
PB1	0.00014
PA	0.00010
PA	0.00010
PA	0.00010
PA	0.00010
PA	0.00010
PA	0.04762
PA	0.00010
HA	0.00006
HA	0.02569
HA	0.03131
HA	0.02356
HA	0.00006
HA	0.00006
HA	0.00006
HA	0.00006
HA	0.03112
HA	0.03044
NP	0.00009
NP	0.00009
NP	0.00009
NP	0.00009
NP	0.02909
NP	0.00009
NP	0.02955
NP	0.00009
NP	0.04555
NA	0.00004
NA	0.00004
NA	0.00004
NA	0.00004
NA	0.00004
NA	0.00004
M	0.00005
M	0.00005
M	0.00005
M	0.00005
NS	0.00006
NS	0.00006
NS	0.00006
NS	0.00006
NS	0.00006
