# Supplementary material for: Learning the sequence of influenza A genome assembly during viral replication using point process models and fluorescence in situ hybridization
Source: PLoS Comput Biol. 2019 Jan 28;15(1):e1006199. doi: 10.1371/journal.pcbi.1006199 (PMC6366722; doi:10.1371/journal.pcbi.1006199)
Supplement: S2 Table — 32 of 56 possible triplets were observed. (CSV) [file pcbi.1006199.s002.csv]

	Cell Model	Nuclear Model	Cell+Nuclear Model
PB2	0.8781	0.0339	4.9022
PB1	0.5751	0.0447	11.1014
PA	0.0227	0.0525	7.0387
HA	0.3954	18.6055	164.6817
NP	0.5213	22.5382	151.1373
NA	0.2625	15.5030	46.1950
M	0.2317	10.5259	67.1359
NS	0.0213	0.3631	14.1115
