# Supplementary material for: Learning the sequence of influenza A genome assembly during viral replication using point process models and fluorescence in situ hybridization
Source: PLoS Comput Biol. 2019 Jan 28;15(1):e1006199. doi: 10.1371/journal.pcbi.1006199 (PMC6366722; doi:10.1371/journal.pcbi.1006199)
Supplement: S3 Table — (CSV) [file pcbi.1006199.s003.csv]

	PB2	PB1	PA	HA	NP	NA	M	NS
PB2		5.3062	0.6304	2.9902	0.8518	0.2766	0.3014	8.6052
PB1	1.6668		0.2425	0.1223	0.1010	0.0025	0.1440	0.6637
PA	0.8684	0.5545		0.5554	0.3181	0.6043	0.5463	1.0364
HA	1.7492	0.1894	0.1137		0.4729	0.6165	1.0528	1.2215
NP	5.6499	0.0579	0.1439	0.2931		0.5994	0.7937	0.0030
NA	0.0003	0.0137	0.2283	5.2717	1.3468		0.6254	0.2386
M	1.4847	0.2237	0.6652	1.0763	1.0338	0.4045		0.5951
NS	0.3234	0.6257	0.7616	0.3661	0.0369	0.1134	0.4166
