# Supplementary material for: Learning the sequence of influenza A genome assembly during viral replication using point process models and fluorescence in situ hybridization
Source: PLoS Comput Biol. 2019 Jan 28;15(1):e1006199. doi: 10.1371/journal.pcbi.1006199 (PMC6366722; doi:10.1371/journal.pcbi.1006199)
Supplement: S4 Table — The row label indicates the independent variable, the vRNP upon which a model predicting the column label (dependent variable) was constructed. (CSV) [file pcbi.1006199.s004.csv]

	PB2	PB1	PA	HA	NP	NA	M	NS
PB2		5.5300	0.6370	2.9465	0.8127	0.4040	0.2921	8.7041
PB1	1.7468		0.2621	0.0966	0.1163	0.0267	0.1291	0.5574
PA	0.8819	0.5624		14.3510	0.3396	0.5748	2.0084	8.2653
HA	1.7273	0.1905	32.4759		573.0036	169.8591	45.4020	3.2497
NP	4.6180	0.0429	0.1379	649.8036		169.0973	184.5933	0.0430
NA	0.0115	0.0087	0.2246	166.0173	174.8976		27.5594	0.2536
M	1.4775	0.2276	3.4717	49.8059	223.4914	37.1185		1.0747
NS	0.3152	0.6413	14.0620	1.5635	168.2078	0.1185	1.0748
