# Supplementary material for: Learning the sequence of influenza A genome assembly during viral replication using point process models and fluorescence in situ hybridization
Source: PLoS Comput Biol. 2019 Jan 28;15(1):e1006199. doi: 10.1371/journal.pcbi.1006199 (PMC6366722; doi:10.1371/journal.pcbi.1006199)
Supplement: S5 Table — (CSV) [file pcbi.1006199.s005.csv]

RNAs	CV Likelihood	CV Variance
PB2 NS PB1	-0.55965	0.31124
PB2 PB1 NA	-0.55606	0.30257
PB2 NP PB1	-0.25880	0.71985
PB2 M PB1	-0.11378	0.00000
PB2 NA PB1	-0.55658	0.30483
PB2 PB1 PA	-0.32222	0.00000
PB2 NA NS	-0.58341	0.31839
PB2 HA M	-0.16220	0.06682
PB2 PA NP	-0.28555	0.55108
PB2 HA NP	-0.32247	0.11778
PB2 NS HA	-0.16263	0.00014
PB2 PA PB1	-0.25767	0.89654
PB2 M PA	-0.16862	0.12665
PB2 PA M	-0.16606	0.17035
PB2 M HA	-0.16690	0.07318
PB2 NP HA	-0.32222	0.11740
PB2 NS M	-0.20114	0.23795
PB2 M NS	-0.20200	0.23269
PB2 HA NS	-0.16467	0.00026
PB2 PB1 NS	-0.56016	0.31592
PB2 NP PA	-0.29056	0.00000
PB2 PB1 NP	-0.28352	0.00000
PB2 NS NA	-0.58317	0.31562
PB1 PB2 PA	-0.11907	0.18312
PB1 NS PB2	-0.34362	0.12314
PB1 PB2 M	-0.16384	0.02767
PB1 PB2 NA	-0.36082	0.05405
PB1 NA NS	-0.36905	0.12696
PB1 M HA	-0.20788	0.00000
PB1 NA PB2	-0.36047	0.05301
PB1 NP PB2	-0.07122	0.05725
PB1 PB2 NP	-0.10149	0.16284
PB1 NS NA	-0.36731	0.11810
PB1 M NS	-0.21951	0.00000
PB1 HA NS	-0.20167	0.22445
PB1 NP PA	-0.09087	0.03094
PB1 M PA	-0.17046	0.02942
PB1 PA M	-0.16041	0.00000
PB1 NS M	-0.15771	0.20556
PB1 HA M	-0.17669	0.09432
PB1 M PB2	-0.14361	0.00000
PB1 PA PB2	-0.06214	0.00000
PB1 NS HA	-0.26135	0.00000
PB1 PB2 NS	-0.34295	0.11452
PB1 PA NP	-0.11777	0.12199
PA NP PB1	-0.14145	0.37231
PA HA NA	-0.23826	0.08237
PA M NA	-0.21091	0.00000
PA PB1 PB2	-0.21434	0.92428
PA NA M	-0.27671	0.45602
PA NS NA	-0.26995	1.41039
PA PB2 PB1	-0.11340	0.00000
PA M NS	-0.51311	5.05487
PA NS HA	-0.89907	70.42800
PA M PB1	-0.30595	0.00000
PA NP PB2	-0.12314	0.32643
PA PB2 M	-0.29884	0.00000
PA NA HA	-0.22512	0.10166
PA M HA	-0.63280	11.34957
PA PB1 NP	-0.14309	0.36571
PA NS M	-0.51274	5.07971
PA PB1 M	-0.26570	0.18009
PA NA NS	-0.26920	1.38271
PA HA NS	-0.64148	60.14279
PA PB2 NP	-0.12129	0.32535
PA M PB2	-0.26657	0.12953
PA HA M	-0.68826	10.63663
HA NA NP	-0.16032	5.62100
HA M NS	-0.56184	3.80090
HA PB2 M	-0.33621	3.38955
HA NS M	-0.56208	3.94987
HA PA NS	-0.78842	79.66994
HA NS PA	-0.78700	79.73570
HA PB1 M	-0.05967	0.02475
HA NP PB2	-0.32947	0.08353
HA NA M	-2.80723	470.42586
HA PB2 NP	-0.32998	0.08343
HA PA NA	-0.18484	0.19435
HA PB1 NS	-0.11127	0.23876
HA NS PB1	-0.11303	0.23978
HA NA NS	-0.29972	0.07543
HA M NP	-0.27817	12.99039
HA NP NA	-0.15925	5.61229
HA NS NA	-0.29043	0.07678
HA PA M	-0.75288	16.22521
HA NP M	-0.27819	12.85024
HA NA PA	-0.18507	0.18726
HA PB2 NS	-0.37386	5.06800
HA M PA	-0.68997	23.68206
HA M NA	-2.81083	470.70177
HA M PB2	-0.33561	3.38953
HA M PB1	-0.05877	0.02814
HA NS PB2	-0.33852	3.60891
NP PB2 HA	-0.34010	0.09738
NP M HA	-0.27580	12.06110
NP PA PB1	-0.16866	0.07265
NP HA PB2	-0.34012	0.09292
NP PB1 PA	-0.16183	0.06357
NP PB1 PB2	-0.14085	0.06884
NP PB2 PB1	-0.14191	0.06865
NP PA PB2	-0.14675	0.08834
NP NA M	-2.37742	493.26615
NP HA NA	-0.20238	6.64271
NP PB2 PA	-0.14495	0.08908
NP NA HA	-0.20428	6.49923
NP HA M	-0.27691	11.74227
NA PB2 PB1	-0.28781	0.02833
NA PB2 NS	-0.27326	0.03502
NA M PA	-0.32714	0.22926
NA PA HA	-0.29824	0.14169
NA HA NS	-0.24598	0.79801
NA PB1 NS	-0.29884	0.00000
NA NS PB2	-0.26752	0.03154
NA M NS	-0.29863	0.22798
NA PA NS	-0.39244	0.00000
NA PA M	-0.37371	0.00000
NA NS PA	-0.39000	0.00000
NA PB1 PB2	-0.28358	0.02414
NA M HA	-3.45297	0.00000
NA NP M	-2.55409	676.93179
NA HA NP	-0.22528	4.95822
NA NS PB1	-0.28500	0.01880
NA HA PA	-0.33510	0.00000
NA HA M	-3.44829	0.00000
NA NP HA	-0.22568	4.94336
M NS PB1	-0.20759	0.08481
M PA NS	-0.63227	10.51848
M PA PB2	-0.21404	0.16803
M NS NA	-0.30592	0.34354
M NP NA	-2.71703	622.14333
M NA HA	-3.15209	764.26490
M NP HA	-0.25632	5.65993
M NS PA	-0.67338	9.04187
M NA NP	-2.01928	566.61373
M PA PB1	-0.23357	0.20116
M NS HA	-0.37187	1.02778
M HA PB1	-0.20110	0.06723
M PB1 NS	-0.20072	0.09810
M PB2 HA	-0.21493	0.00000
M PA NA	-0.31066	0.30531
M HA NP	-0.25257	5.61104
M NS PB2	-0.30779	1.20140
NS M NA	-0.32387	0.10274
NS NA PA	-0.28889	0.12702
NS PA M	-0.55905	9.09602
NS NA PB2	-0.33918	0.00971
NS M PB2	-0.29378	0.19606
NS HA PA	-0.64445	59.48176
NS NA HA	-0.31195	0.02489
NS HA M	-0.36661	1.63127
NS PB1 NA	-0.35545	0.01028
NS PB1 HA	-0.18534	0.07194
NS HA PB2	-0.31524	0.20265
NS NA M	-0.30651	0.08335
NS PB2 M	-0.27771	0.19232
NS PB2 PB1	-0.31965	0.04381
NS M PB1	-0.16867	0.12092
NS NA PB1	-0.33979	0.00000
NS PB1 PB2	-0.33262	0.01369
NS PA NA	-0.29012	0.13469
NS PB2 HA	-0.31314	0.21794
NS HA NA	-0.30956	0.02009
NS HA PB1	-0.18403	0.07906
NS PB2 NA	-0.33640	0.00764
NS M HA	-0.36531	1.66978
