# Supplementary material for: Learning the sequence of influenza A genome assembly during viral replication using point process models and fluorescence in situ hybridization
Source: PLoS Comput Biol. 2019 Jan 28;15(1):e1006199. doi: 10.1371/journal.pcbi.1006199 (PMC6366722; doi:10.1371/journal.pcbi.1006199)
Supplement: S6 Table — (CSV) [file pcbi.1006199.s006.csv]

RNAs	CV Likelihood	CV Variance
PB2 PA PB1 NP	0.25746	0.76236
PB2 PB1 NP PA	0.25713	0.75668
PB2 NS PB1 NA	0.57126	0.37433
PB2 PB1 PA NP	0.25667	0.76779
PB2 M PB1 PA	0.15628	0.15968
PB2 M HA NS	0.15821	0.19112
PB2 NS NA PB1	0.57079	0.37309
PB2 M PA PB1	0.15676	0.13328
PB2 PB1 M PA	0.15587	0.13522
PB2 NP PB1 PA	0.25675	0.75911
PB2 NA NS PB1	0.57042	0.37101
PB2 NS M HA	0.15742	0.19742
PB2 PB1 NA NS	0.57069	0.37237
PB2 NP PA PB1	0.25772	0.76562
PB2 M NS HA	0.15966	0.20970
PB2 PB1 NS NA	0.57060	0.37219
PB2 HA M NS	0.15816	0.18479
PB2 PB1 PA M	0.15369	0.13751
PB2 NA PB1 NS	0.57075	0.37372
PB2 PA PB1 M	0.15587	0.13495
PB2 HA NS M	0.15766	0.17901
PB2 PA M PB1	0.15641	0.12682
PB2 NS HA M	0.15722	0.19197
PB2 PA NP PB1	0.25668	0.77000
PB1 NS PB2 NA	0.34604	0.12076
PB1 NS HA M	0.15424	0.20130
PB1 PB2 NP PA	0.09800	0.14871
PB1 NA PB2 NS	0.34500	0.12018
PB1 M HA NS	0.15233	0.19636
PB1 PA PB2 M	0.15969	0.01817
PB1 PB2 NS NA	0.34601	0.12973
PB1 NP PB2 PA	0.09958	0.15379
PB1 NP PA PB2	0.10022	0.14395
PB1 HA M NS	0.15448	0.20687
PB1 M PA PB2	0.15720	0.03110
PB1 PB2 PA NP	0.10005	0.15476
PB1 M PB2 PA	0.15980	0.02637
PB1 NA NS PB2	0.34682	0.13232
PB1 PB2 PA M	0.15823	0.03183
PB1 PA M PB2	0.15995	0.03595
PB1 NS M HA	0.15374	0.19273
PB1 PB2 NA NS	0.34584	0.11962
PB1 PB2 M PA	0.15536	0.03203
PB1 PA NP PB2	0.09845	0.14785
PB1 M NS HA	0.15340	0.19937
PB1 PA PB2 NP	0.09900	0.16119
PB1 NS NA PB2	0.34687	0.13677
PB1 HA NS M	0.15300	0.20494
PA M PB1 PB2	0.26591	0.17078
PA M NA HA	0.21199	0.25589
PA M HA NS	0.65391	62.07640
PA NA HA M	0.21205	0.27832
PA PB2 M PB1	0.26591	0.17749
PA PB1 M PB2	0.26575	0.17024
PA HA NS M	0.65215	61.83941
PA HA M NS	0.65270	61.84005
PA M PB2 PB1	0.26569	0.17417
PA HA NA M	0.21182	0.26057
PA NA M NS	0.27246	1.40611
PA NP PB1 PB2	0.12206	0.34993
PA M HA NA	0.21281	0.28483
PA M NS NA	0.26948	1.37588
PA PB1 PB2 NP	0.12132	0.35605
PA NA M HA	0.21402	0.26303
PA NS M HA	0.65526	62.42138
PA NA NS M	0.27235	1.42999
PA PB2 NP PB1	0.12063	0.34698
PA PB1 NP PB2	0.12116	0.36346
PA PB2 PB1 NP	0.11925	0.34068
PA PB1 PB2 M	0.26536	0.17028
PA NS NA M	0.27112	1.39816
PA NS HA M	0.65479	61.82785
PA NP PB2 PB1	0.11907	0.32294
PA PB2 PB1 M	0.26399	0.16717
PA NS M NA	0.27099	1.38986
PA M NA NS	0.27097	1.41039
PA HA M NA	0.21128	0.24609
PA M NS HA	0.65413	62.36992
HA NS NA M	0.26696	0.03624
HA M NA PA	0.16294	0.15785
HA M NS NA	0.26684	0.04152
HA M PA NS	0.86304	98.90390
HA NS M PB2	0.31535	3.08926
HA PA NA M	0.16318	0.17405
HA M PB1 NS	0.08541	0.25304
HA M PA NA	0.16428	0.16115
HA M NS PB2	0.31613	3.08383
HA NA M PA	0.16228	0.16158
HA M NS PB1	0.08271	0.27664
HA M NA NP	0.19082	7.29043
HA M NA NS	0.26688	0.04246
HA PB1 M NS	0.08557	0.25387
HA PA M NS	0.86896	97.90708
HA M PB2 NS	0.31635	3.11534
HA M NS PA	0.86685	98.90659
HA PA M NA	0.16358	0.16084
HA NS PB2 M	0.31651	3.09401
HA NA PA M	0.16210	0.16127
HA M NP NA	0.18861	7.21592
HA NS M PA	0.86618	98.61737
HA NA M NP	0.19077	7.24946
HA NP NA M	0.19095	7.45503
HA PB2 NS M	0.31618	3.08754
HA PB2 M NS	0.31586	3.08442
HA NS M NA	0.26807	0.04251
HA NS M PB1	0.08587	0.22026
HA PB1 NS M	0.08604	0.24591
HA NS PA M	0.86585	98.11519
HA NA NP M	0.18988	7.45158
HA NS PB1 M	0.08644	0.23917
HA NA M NS	0.26749	0.04311
HA NP M NA	0.19331	7.09762
HA NA NS M	0.26654	0.03943
HA PA NS M	0.86496	99.53219
NP HA NA M	0.23205	8.99671
NP PB1 PA PB2	0.13738	0.06312
NP PA PB2 PB1	0.13654	0.06378
NP M HA NA	0.23028	9.06279
NP M NA HA	0.22889	9.07274
NP NA HA M	0.23112	9.13279
NP PB1 PB2 PA	0.13716	0.06041
NP PB2 PB1 PA	0.13803	0.05701
NP NA M HA	0.23216	8.95732
NP PA PB1 PB2	0.13737	0.06483
NP HA M NA	0.23278	9.12385
NP PB2 PA PB1	0.13861	0.06931
NA NS PA M	0.27072	0.42818
NA PB1 NS PB2	0.26541	0.03432
NA PB2 PB1 NS	0.26596	0.02483
NA M HA PA	0.25129	0.31016
NA PA M NS	0.27081	0.42113
NA NS PB2 PB1	0.26497	0.03170
NA NP M HA	0.23270	5.61756
NA PB1 PB2 NS	0.26813	0.02562
NA PA HA M	0.24956	0.28909
NA M PA HA	0.25126	0.29530
NA PA M HA	0.25063	0.30173
NA M NS HA	0.23586	0.89907
NA M NS PA	0.27106	0.41860
NA HA NP M	0.22852	5.68100
NA PA NS M	0.27173	0.44453
NA PB2 NS PB1	0.26673	0.02583
NA HA M NP	0.22623	5.80592
NA NP HA M	0.22550	5.80244
NA M NP HA	0.22651	5.89510
NA NS HA M	0.23595	0.89658
NA HA M NS	0.23573	0.87169
NA HA NS M	0.23645	0.90939
NA M HA NP	0.22620	5.81923
NA M HA NS	0.23642	0.90061
NA HA PA M	0.25112	0.28830
NA NS M HA	0.23577	0.88618
NA NS PB1 PB2	0.26673	0.02064
NA HA M PA	0.25192	0.29748
NA NS M PA	0.27105	0.42752
NA M PA NS	0.27022	0.42170
M PA HA NA	0.26808	0.00923
M HA PB1 NS	0.20069	0.08716
M HA NP NA	0.23829	5.25278
M PA HA NS	0.69927	60.05475
M NS HA NA	0.25835	0.08839
M PB1 NS HA	0.19998	0.08345
M NA NS HA	0.25902	0.08964
M NS HA PB2	0.29290	0.93458
M NS PB1 HA	0.19923	0.08528
M NS HA PA	0.70035	60.23692
M NA NP HA	0.24018	5.16484
M HA NA PA	0.26934	0.00915
M HA NS NA	0.25811	0.09866
M PB1 HA NS	0.20067	0.08724
M NS PA HA	0.69773	60.28697
M PA NS HA	0.69815	60.42829
M NA NS PA	0.33574	0.27478
M PB1 PA PB2	0.22318	0.19274
M NA HA NS	0.25810	0.08878
M NS PB2 HA	0.29199	0.92578
M PA NS NA	0.33606	0.28554
M HA NS PB1	0.20050	0.08932
M PA NA NS	0.33598	0.28036
M HA NS PB2	0.29174	0.90166
M NP HA NA	0.24344	5.25352
M NS NA PA	0.33508	0.28192
M HA NA NP	0.23845	5.25362
M PA NA HA	0.26867	0.00856
M NS PA NA	0.33584	0.27802
M NS NA HA	0.25739	0.09559
M PA PB1 PB2	0.22244	0.18003
M NA HA NP	0.23890	5.40408
M NA PA HA	0.26811	0.00915
M HA PA NS	0.70008	60.16232
M PB1 PB2 PA	0.22467	0.20233
M PA PB2 PB1	0.22619	0.21264
M NP NA HA	0.23864	5.25662
M PB2 NS HA	0.29190	0.92612
M PB2 PB1 PA	0.22363	0.18705
M NA HA PA	0.26820	0.00746
M HA PA NA	0.26894	0.00838
M NS HA PB1	0.19885	0.08784
M NA PA NS	0.33575	0.28168
M HA NS PA	0.70031	60.14761
M HA NA NS	0.25936	0.09380
M HA PB2 NS	0.29208	0.92792
M PB2 PA PB1	0.22517	0.19865
M PB2 HA NS	0.29170	0.91913
NS PB1 NA PB2	0.32324	0.00842
NS PA HA M	0.70464	72.16253
NS HA M NA	0.28631	0.04352
NS PB2 M HA	0.29037	0.17998
NS PB1 PB2 NA	0.32257	0.00945
NS NA HA M	0.28683	0.04380
NS HA PB2 M	0.29017	0.18049
NS HA M PA	0.70340	72.36328
NS HA NA M	0.28634	0.03930
NS M PA HA	0.70349	72.47578
NS PA M NA	0.29272	0.13297
NS PB2 HA M	0.29066	0.18052
NS M HA PB1	0.16356	0.11997
NS NA M PA	0.29245	0.12838
NS NA PB1 PB2	0.32399	0.00981
NS PB1 M HA	0.16341	0.13252
NS HA M PB1	0.16231	0.13773
NS M PB2 HA	0.29066	0.18354
NS NA M HA	0.28714	0.04223
NS HA PA M	0.70475	71.89074
NS HA PB1 M	0.16305	0.12220
NS PB2 NA PB1	0.32415	0.00851
NS M NA PA	0.29304	0.12845
NS PA M HA	0.70294	72.85030
NS M PA NA	0.29335	0.14076
NS M HA PB2	0.29019	0.18227
NS PB2 PB1 NA	0.32370	0.00962
NS M HA PA	0.70252	72.16364
NS PB1 HA M	0.16311	0.12842
NS NA PA M	0.29285	0.13541
NS PA NA M	0.29263	0.13264
NS HA M PB2	0.28981	0.17911
NS NA PB2 PB1	0.32246	0.00770
NS M NA HA	0.28580	0.03999
NS M PB1 HA	0.16369	0.12871
NS M HA NA	0.28618	0.04267
